# Supplementary material for: Volatile Organic Compounds on Rhodes Island, Greece: Implications for Outdoor and Indoor Human Exposure
Source: Toxics. 2024 Jul 2;12(7):486. doi: 10.3390/toxics12070486 (PMC11280855; doi:10.3390/toxics12070486)
Supplement: Supplementary file 1 [file toxics-12-00486-s001.zip]

Archive with 1 entries (1 files):
- toxics-3029659 - supplementary materials.pdf
